# Supplementary material for: Safety and Immunogenicity of sIPV in Healthy Infants Aged 2 Months Following Sequential Immunization Program Combination with bOPV: A Phase 3, Randomized, Blinded, Parallel Positive-Controlled Clinical Trial
Source: Vaccines (Basel). 2025 Oct 24;13(11):1094. doi: 10.3390/vaccines13111094 (PMC12656725; doi:10.3390/vaccines13111094)
Supplement: Supplementary file 1 [file vaccines-13-01094-s001.zip]

Archive with 1 entries (1 files):
- vaccines-3911325-supplementary.pdf
